# Supplementary material for: Long-Term Culture of Genome-Stable Bipotent Stem Cells from Adult Human Liver
Source: Cell. 2015 Jan 15;160(1-2):299–312. doi: 10.1016/j.cell.2014.11.050 (PMC4313365; doi:10.1016/j.cell.2014.11.050)
Supplement: Table S1. List of Tested Compounds, Related to Figure 1 — List of all the compounds tested for their capacity to enhance human liver culture proliferation, long-term maintenance, or differentiation. Human liver cultures were seeded in ERFHNic medium supplemented with A8301 and the compound indicated on the list. Seeding efficiency and capacity to expand long-term the cultures was evaluated. Green, the compound supports human liver growth. Red, the compound has a negative effect on the culture. Absence of color, the compound does not affect either way. [file mmc1.xlsx]

## Sheet: Table S1
	Table S1. Summary of Compounds Tested on Top of the Mouse Liver Medium, Related to Figure 1
	Compound	Effect*	Function	Concentration used/tested	Source
	A8301	+ keep for long term	Alk4/5/7 inhibitor	0,5µM - 5µM	Tocris 2939
	Nicotinamide	+ keep for long term	PARP-1 inhibitor	10mM	Sigma N0636
	AA (arachindonic acid)	+ after initiation	endogenous free fatty acid (precursor of PGE)	10µg/ml	Tocris 2756
	PGE2 (prostaglandin E2)	+ after initiation but makes cystic culture	endogenous prostaglandin	10nM	Tocris 2296
	Y-27632	+ after initiation	p160ROCK inhibitor	10µM	Sigma Y-27632
	hES Cell Cloning & Recovery Supplement	+ after initiation	contains thiazovivin	2µM	Stemgent 01-0014-500
	CHIR99021	+	GSK3b inhibitor	0,5µM	StemGent Chir99021
	Wnt3a	+	Wnt agonist	0.3	Conditioned Medium
	BMP7	+ for differentiation	BMP agonist, Alk	25ng/ml	Peprotech 120-03
	NKH 477 (forskolin analog)	+	Adenyl cyclase activator (cAMPactivator)	10µM	Tocris 1603
	8-bromo-cAMP	+	cAMP analog	10µM	Tocris 1140
	Cholera toxin	+	cAMP.	100ng/ml	Sigma 8052
	Forskolin	+	Adenyl cyclase activator (cAMPactivator)	10µM	Tocris 1099
	FGF19	+ for differentiation	FGF signaling	100ng/ml	R&D 969-FG
	Jagged 1	+ mild	Notch ligand	1µM	anaspec 61298
	Thiazovivin	+ after passage keep adding after passage	Rock inhibitor	2µM	Tocris 3845
	SB202190	+ mild	p38 inh	300nM / 3µM	Sigma SB 202190
	SB431542	+ mild	Alk5 inh	10µM	Tocris 1614
	IGF	0/+ mild	Igfr ligand	100ng/ml	Peprotech 250-19
	Valproic acid	0/+ mild	HDAC inhibitor	1mM	StemGent 04-0007
	Byk204165	0	PARP-1 inhibitor	10µM	Tocris 3734
	DR2313	0	PARP-1 PARP-2 inhibitor	40µM	Tocris 2496
	Oncostatin M	0/+	Cytokine	100ng/ml	R&D 295-OM
	Ciglitazone	0/+	PARP-gamma agonist	3µM	Tocris 1307
	Dorsomorphin	0/+	ALK2, ALK3 and ALK6 inhibitor. AMPK inhibitor	1µM	Tocris 3093
	Pyrintegrin	0/+	unknown, facilitates reprograming(1)	10µM	Stemgent 04-0072
	h noggin recombinant	0/+	BMP inhibitor/sequesters BMP	25ng/ml	Peprotech 120-10C
	ID8	0/+	unknown, estimulates ESC proliferation(2)	10µM	Tocris 3853
	Ascorbic acid	0/+	antioxidant	50µM	sigma 5960
	Antioxidant supplement	0/+	antioxidant	1x	sigma A1345
	Follistatin	0/+	Activin-binding molecule,	100ng/ml	Peprotech 120-13
	FGF2	0/-	FGF singaling	10ng/ml	R&D 233-FB
	DAGKi	-	Diacylglycerol kinase inhibitor	10µM	Sigma D5919
	Human sRANK Ligand	-	Tnf family member, cytokine	100ng/ml	Peprotech 310-01
	Zardaverine	-	PDE III/IV inhibitor.	10µM	Tocris 1046
	Retinoic Acid	-	Retinoic acid signaling	10µM	Tocris 302-79-4
	FBS	-	fetal bovine serum	5-50%	Gibco
	human serum	-	human serum	5-50%	donated from WKZ#
	IWP2	-	Porcupine inhibitor	3uM	Tocris 3533
	*				#WKZ= Whilhelmina KinderZiekenhuis (Utrecht)
	positive effect to expand the cultures
	mild positive effect
	no effect, either positive or negative
	negative effect
	(1)Xu, Y., et al. (2010) Revealing a core signaling regulatory mechanism for pluripotent stem cell survival and self-renewal by small molecules. Proc Natl Acad Sci USA 107: 8129-8134.
	(2)Miyabayashi et al (2008) Indole derivatives sustain embryonic stem cell self-renewal in long-term culture. Biosci.Biotechnol.Biochem. 72 1242. PMID: 18460821.
