# Supplementary material for: Long-Term Culture of Genome-Stable Bipotent Stem Cells from Adult Human Liver
Source: Cell. 2015 Jan 15;160(1-2):299–312. doi: 10.1016/j.cell.2014.11.050 (PMC4313365; doi:10.1016/j.cell.2014.11.050)
Supplement: Table S2. Human Material Cultured, Related to Figures 1–7 — Patient and donor information from the cultured material. When available, A1AT protein serum levels are listed [file mmc2.xlsx]

## Sheet: Table S2
	Table S2. Donor, A1AT-, and AGS-Patient Material, Related to Figures 1-7
	material	gender	age	associated pathology	A1AT levels
	1	M	55	donor
	2	M	74	donor
	3	F	49	donor
	4	M	14	donor
	5	M	65	donor
	6	F	51	donor
	7	F	72	donor
	8	M	53	donor
	9	M	30	donor
	10	M	34	donor
	11	M	77	donor
	12	M	43	donor
	13	M	60	donor
	14	M	58	donor
	15	M	43	donor
	16	F	28	donor
	17	M	69	hepatocyte donor
	18	M	62	hepatocyte donor
	patient 1	F	55	AAT-1	0.20 g/L
	patient 2	M	64	AAT1	0.27 g/L
	patient 3	M	42	AAT1	0.18 g/L
	patient 4	F	47	AGS
