# Supplementary material for: Long-Term Culture of Genome-Stable Bipotent Stem Cells from Adult Human Liver
Source: Cell. 2015 Jan 15;160(1-2):299–312. doi: 10.1016/j.cell.2014.11.050 (PMC4313365; doi:10.1016/j.cell.2014.11.050)
Supplement: Table S4. List of Primers Used, Related to Experimental Procedures [file mmc4.xlsx]

## Sheet: Table S4
Table S4. List of Primers, Related to Experimental Procedures
Primers used for gene expression analysis
Official Gene Symbol	Official name	RefSeq Accession number	forward 5'-3'	reverse 5'-3'	PCR product (bp)	used for
ALB	Homo sapiens albumin (ALB),	NM_000477.5	CTGCCTGCCTGTTGCCAAAGC	GGCAAGGTCCGCCCTGTCATC	260	qPCR and RT-PCR
AXIN2	Homo sapiens axin 2 (AXIN2)	>NM_004655.3	AGCTTACATGAGTAATGGGG	AATTCCATCTACACTGCTGTC	346	qPCR
BACTIN	Homo sapiens actin, beta-like 2 (ACTBL2)	>NM_001017992.3	AGTATCCTATCGAGCATGGA	CATCTTTTCCCGGTTGATCT	155	qPCR
CYP1A1	Homo sapiens cytochrome P450, family 1, subfamily A, polypeptide 1 (CYP1A1)	NM_000499.3	GTGATCCCAGGCTCCAAGAGTCCA	AAATCATCGCCCTGCCGCACC	386	RT-PCR
CYP2B6	Homo sapiens cytochrome P450, family 2, subfamily B, polypeptide 6 (CYP2B6)	>NM_000767.4	TGGCCGGGGAAAAATCGCCA	GAAGAGCTCAAACAGCTGGCCGAA	373	RT-PCR
CYP3A4	Homo sapiens cytochrome P450, family 3, subfamily A, polypeptide 4 (CYP3A4)	NM_017460.5	TGTGCCTGAGAACACCAGAG	GTGGTGGAAATAGTCCCGTG	226	qPCR and RT-PCR
GAPDH	Homo sapiens glyceraldehyde-3-phosphate dehydrogenase (GAPDH)	>NM_002046.4	AGAAGGCTGGGGCTCATTTG	AGGGGCCATCCACAGTCTTC	258	RT-PCR
GAPDH	Homo sapiens glyceraldehyde-3-phosphate dehydrogenase (GAPDH)	>NM_002046.4	GCATCTTCTTTTGCGTCG	TGTAAACCATGTAGTTGAGGT	181	qPCR
HNF4A	Homo sapiens hepatocyte nuclear factor 4, alpha (HNF4A)	NM_178850.1	CGTGCTGCTCCTAGGCAATGAC	ACGGACCTCCCAGCAGCATCT	413	RT-PCR
HNF4A	Homo sapiens hepatocyte nuclear factor 4, alpha (HNF4A)	NM_178850.1	GTACTCCTGCAGATTTAGCC	CTGTCCTCATAGCTTGACCT	162	qPCR
HPRT1	Homo sapiens hypoxanthine phosphoribosyltransferase 1 (HPRT1)	>NM_000194.2	AAGAGCTATTGTAATGACCAGT	CAAAGTCTGCATTGTTTTGC	132	qPCR
KRT 19	Homo sapiens keratin 19 (KRT19)	NM_002276.4	CGCGGCGTATCCGTGTCCTC	AGCCTGTTCCGTCTCAAACTTGGT	396	qPCR and RT-PCR
KRT7	Homo sapiens keratin 7 (KRT7)	>NM_005556.3	CTCCGGAATACCCGGAATGAG	ATCACAGAGATATTCACGGCTCC	347	RT-PCR
LGR5	Homo sapiens leucine-rich repeat containing G protein-coupled receptor 5 (LGR5)	NM_001277226.1	GACTTTAACTGGAGCACAGA	AGCTTTATTAGGGATGGCAA	282	qPCR and RT-PCR
ONECUT2	Homo sapiens one cut homeobox 2 (ONECUT2)	NM_004852.2	CCCAACTTCGACGCGCACCA	TCTTTGCGTTTGCACGCTGCC	467	RT-PCR
PROM1	Homo sapiens Prominin 1 (PROM1, alias CD133)	NM_006017.2	ACACTGAAAGTTACATCCACAGAA	GGGTGTATCCAAAACCCGGA	350	RT-PCR
RNF43	Homo sapiens ring finger protein 43 (RNF43)	>NM_017763.4	AAATTAATGCAGTCCCACCC	AAACTCCATCAGCTTCTCAG	285	qPCR
SOX9	Homo sapiens SRY (sex determining region Y)-box 9 (SOX9)	NM_000346.3	GGAAGTCGGTGAAGAACGGG	TGTTGGAGATGACGTCGCTG	321	qPCR and RT-PCR
TAT	Homo sapiens tyrosine aminotransferase (TAT)	NM_000353.2	TGTCGCACCCCGGGAGAGTT	CAAAGCACGTTGCTGGGAGGCA	238	RT-PCR
Primers used for gene sequencing analysis
Official gene symbol	Official name	RefSeq Gene	forward 5'-3'	reverse 5'-3'	PCR Product (bp)	use	Exon	mutation
SERPINA1	Homo sapiens Serpin peptidase inhibitor, clade A (alpha-1 antiproteinase, antitrypsin), member 1	NG_008290.1	ACATGTGAGCACGGAGAACA	TTCTGGGACACTAGAGTCGTG	1228	Amplification	2	Mmalton, V, I
			ATCATGTGCCTTGACTCGGG	-	-	Sequencing
			AGGGAGGGGACTCATGGTTT	TGCCCAGTGACAACCGTTTA	1266	Amplification	3	S, PLowell, F
			TCCAAACCTTCACTCACCCC	-	-	Sequencing
			AAACCAAAGCCGAGTTCCCA	TTCTCGTCGATGGTCAGCAC	1158	Amplification	4
			GTGGTGGGTCCCAGAAGAAC	-	-	Sequencing
			TCAGCCAAAGCCTTGAGGAG	GGTGATGTGCTTCCTCTCCC	1296	Amplification	5	Z, MWurzburg, ETokyo
			TGGGATCAGCCTTACAACGTG	-	-	Sequencing
