# Supplementary material for: Long-Term Culture of Genome-Stable Bipotent Stem Cells from Adult Human Liver
Source: Cell. 2015 Jan 15;160(1-2):299–312. doi: 10.1016/j.cell.2014.11.050 (PMC4313365; doi:10.1016/j.cell.2014.11.050)
Supplement: Table S5. List of Antibodies Used, Related to Experimental Procedures [file mmc5.xlsx]

## Sheet: Table S5
Table S5. List of Antibodies Used, Related to Experimental Procedures
Primary antibodies
antigen	raised	Source and cat number	dilution	Application	fixation method & details
human Ecad	mouse	BD Biosciences (BD Transduction Laboratories™) 610182 (mouse and human)	1:500	IF	PFA 4%
human EpCAM	mouse	eBioscience, Anti-Human CD326 (EpCAM) Alexa Fluor® 488	1:100	IHC-P and FlowCytometry	Formalin + Tris-EDTA antigen retrieval
Albumin	goat	Santa Cruz ALB -N18 -sc46291	1:50 in pbs 0.1%BSA	IF	PFA 4%
human Albumin	goat	Bethyl Laboratories, Human Albumin cross-adsorbed Antibody (HRP conjugated)	1:50/1:200	IHC-P/IF	Formalin + Tris-EDTA antigen retrieval
cleaved Caspase-3	rabbit	Cell signaling, cleaved Caspase-3 #9661	1:500	IHC-P/IF	Formalin + Tris-EDTA antigen retrieval
K19	mouse	Cell Signaling #4558 -BA17	1:100 in PBS1%FBS	IHC-P/IF	Formalin + Tris-EDTA antigen retrieval
Krt7	mouse	Millipore- MAB3226	1:200	IF	PFA 4%
HNF4a	rabbit	Santa Cruz Hnf4a-(H-171) -sc8987	1:50 (not concentrated) in PBS0.1%BSA	IF	PFA 4%
ZO1	rabbit	Invitrogen ZO-1 - 40-2200	1:200 o/n 4c in PBS1% FBS	IF	Acetone fix
Mrp4	rat	Abcam Anti-MRP4 antibody [M4I-10] (ab15602)	1:20 - 1:50 in PBSO 0.03%BSA OR PBSO+1%FBS	IF	Acetone fix
EpHB2	rat IgG2A	R&D Systems EphB2 Mab (clone 512012)- MAB467	1:100,	IF	PFA
Lgr5	rabbit	Abgent LGR5/GPR49 Antibody (loop2) ID: RB14211 cat n: AP2745d LOT:SH080411H	1:100	IF and FlowCytometry	PFA
AAT1a	rabbit	Abcam Anti-alpha 1 Antitrypsin antibody - ab9373	1:500-1:1000	IHC-P	Formalin + citrate antigen retrieval
Phospho-eIF2alpha (Ser51)	rabbit	Cell Signaling # 9721	1:1000	western blot	N/A
eIF2α Antibody	rabbit	Cell Signaling #9722	1:1000	western blot	N/A
GAPDH	rabbit	Abcam-Anti-GAPDH antibody - Loading Control (ab9485)	1:2500	western blot	N/A
Secondary antibodies
antigen	raised	Source and cat number	dilution	Application
Anti-goat Alexa 488	donkey	Life Technologies- A11055 (Molecular Probes)	1:250-1:300	IF
Anti-rabbit Alexa 647	donkey	Life Technologies-A31573 (Molecular Probes)	1:250-1:300	IF
Anti-mouse Alexa 488	donkey	Life Technologies-A21202 (Molecular Probes)	1:250-1:300	IF
Anti-rat Alexa 488	donkey	Life Technologies-A-21208 (Molecular Probes)	1:250-1:300	IF
Anti mouse HRP		Dako EnVision+ System- HRP Labelled Polymer Anti-mouse	1:1-1:4	IHC-P
Anti rabbit HRP		Dako EnVision+ System- HRP Labelled Polymer Anti-Rabbit	1:1-1:3	IHC-P
